# Supplementary material for: Prognostic Impact of Tumor-Associated Macrophages on Long-Term Oncologic Outcomes in Colorectal Cancer
Source: Life (Basel). 2021 Nov 16;11(11):1240. doi: 10.3390/life11111240 (PMC8618174; doi:10.3390/life11111240)
Supplement: Supplementary file 1 [file life-11-01240-s001.zip]

Archive with 1 entries (1 files):
- life-1423301-supplementary.pdf
